# Supplementary material for: Insights into germination, physiological, and molecular changes in aniseeds induced by magnetic fields
Source: Sci Rep. 2026 Jun 23;16:19542. doi: 10.1038/s41598-026-54832-2 (PMC13291271; doi:10.1038/s41598-026-54832-2)
Supplement: Supplementary file 1 — Supplementary Information 1. [file 41598_2026_54832_MOESM1_ESM.xlsx]

## Sheet: Means Separation
Variate: G	Mag			C	5HZ	15HZ	D	10HZ								Variate: RL	Mag		C	D	5HZ	10HZ	15HZ								Variate: SL	Dur		60	C	90	30					Variate: VI	Mag		C	D	5HZ	15HZ	10HZ
LSD= 9.14				56.9	72.4	75.8	76.5	86.0								LSD=0.4028			1.120	1.206	1.331	1.770	1.949								LSD= 0.3824			1.437	1.701	1.727	1.939					LSD= 46.88			158.3	211.6	219.2	282.0	304.7
		C	56.9	0													C	1.120	0													60	1.437	0									C	158.3	0
		5HZ	72.4	15.5	0												D	1.206	0.086	0												C	1.701	0.264	0								D	211.6	53.3	0
		15HZ	75.8	18.9	3.4	0											5HZ	1.331	0.211	0.125	0											90	1.727	0.29	0.026	0							5HZ	219.2	60.9	7.6	0
		D	76.5	19.6	4.1	0.7	0										10HZ	1.770	0.65	0.564	0.439	0										30	1.939	0.502	0.238	0.212							15HZ	282.0	123.7	70.4	62.8	0
		10HZ	86.0	29.1	13.6	10.2	9.5	0									15HZ	1.949	0.829	0.743	0.618	0.179																					10HZ	304.7	146.4	93.1	85.5	22.7
																															LSD=0.2324	Day		3	2	1
LSD=11.19			Dur													LSD=0.4933																		1.564	1.692	1.846						LSD= 40.6			60	90	C	30
		Mag	30	60	90	C				C30	5HZ30	15HZ30	D30	10HZ30				Dur														3	1.564	0									Dur		217.3	243.3	247.0	280.5
		10HZ	88.6	85.7	83.6					56.9	63.2	82.0	84.2	88.6			Mag	30	60	90	C			Dur	C30	D30	15HZ30	5HZ30	10HZ30			2	1.692	0.128	0								60	217.3	0
		15HZ	82.0	77.2	68.2			C30	56.9	0						I used code concatante	10HZ	1.929	1.154	2.227			Mag		1.120	1.276	1.490	1.912	1.929			1	1.846	0.282	0.154								90	243.3	26	0
		5HZ	63.2	75.9	78.0			5HZ30	63.2	6.3	0						15HZ	1.490	2.204	2.151			C30	1.120	0																		C	247.0	29.7	3.7	0
		C				56.9		15HZ30	82.0	25.1	18.8	0					5HZ	1.912	1.099	0.981			D30	1.276	0.156	0																	30	280.5	63.2	37.2	33.5
		D	84.2	72.8	72.5			DC30	84.2	27.3	21	2.2	0				C				1.120		15HZ30	1.490	0.37	0.214	0
								10HZ30	88.6	31.7	25.4	6.6	4.4				D	1.276	1.362	0.979			5HZ30	1.912	0.792	0.636	0.422	0
																							10HZ30	1.929	0.809	0.653	0.439	0.017
										C60	D60	5HZ60	15HZ60	10HZ60			10HZ30	1.929							5HZ60	C60	10HZ60	D60	15HZ60		LSD= 0.4838
										56.9	72.8	75.9	77.2	85.7			15HZ30	1.490							1.099	1.120	1.154	1.362	2.204				Dur									LSD= 81.21
								C60	56.9	0							5HZ30	1.912					5HZ60	1.099	0							Mag	30	60	90	C								Dur
								D60	72.8	15.9	0						C30	1.120					C60	1.120	0.021	0						10HZ	1.947	1.212	2.258								Mag	30	60	90	C
								5HZ60	75.9	19	3.1	0					D30	1.276					10HZ60	1.154	0.055	0.034	0					15HZ	1.569	2.452	0.999								10HZ	345.1	204.7	364.3
								15HZ60	77.2	20.3	4.4	1.3	0										D60	1.362	0.263	0.242	0.208	0				5HZ	2.478	1.261	1.453								15HZ	254.3	370.2	221.6
								10HZ60	85.7	28.8	12.9	9.8	8.5				10HZ60	1.154					15HZ60	2.204	1.105	1.084	1.05	0.842				C				1.681							5HZ	296.9	165.7	195.2
																	15HZ60	2.204							D90	5HZ90	C90	15HZ90	10HZ90			D	1.769	0.829	2.202								C				158.3
										C90	15HZ90	D90	5HZ90	10HZ90			5HZ60	1.099							0.979	0.981	1.120	2.151	2.227														D	255.2	158.0	221.7
										56.9	68.2	72.5	78.0	83.6			C60	1.120					D90	0.979	0							10HZ30	1.947		Dur	15HZ30	C30	D30	10HZ30	5HZ30						Dur	C30	15HZ30	D30
								C90	56.9	0							D60	1.362					5HZ90	0.981	0.002	0						15HZ30	1.569	Mag		1.569	1.681	1.769	1.947	2.478			10HZ30	345.1	Mag		158.3	254.3	255.2
								15HZ90	68.2	11.3	0												C90	1.120	0.141	0.139	0					5HZ30	2.478	15HZ30	1.569	0							15HZ30	254.3	C30	158.3	0
								D90	72.5	15.6	4.3	0					10HZ90	2.227					15HZ90	2.151	1.172	1.17	1.031	0				C30	1.681	C30	1.681	0.112	0						5HZ30	296.9	15HZ30	254.3	96	0
								5HZ90	78.0	21.1	9.8	5.5					15HZ90	2.151					10HZ90	2.227	1.248	1.246	1.107	0.076				D30	1.769	D30	1.769	0.2	0.088	0					C30	158.3	D30	255.2	96.9	0.9	0
								10HZ90	83.6	26.7	15.4	11.1					5HZ90	0.981																10HZ30	1.947	0.378	0.266	0.178	0				D30	255.2	5HZ30	296.9	138.6	42.6	41.7
																	C90	1.120														10HZ60	1.212	5HZ30	2.478	0.909	0.797	0.709	0.531						10HZ30	345.1	186.8	90.8	89.9
																	D90	0.979														15HZ60	2.452			D60	10HZ60	5HZ60	C60	15HZ60						Dur	D60	C60	5HZ60
																																5HZ60	1.261			0.829	1.212	1.261	1.681	2.452			10HZ60	204.7	Mag		158.0	158.3	165.7
																																C60	1.681	D60	0.829	0							15HZ60	370.2	D60	158.0	0
																																D60	0.829	10HZ60	1.212	0.383	0						5HZ60	165.7	C60	158.3	0.3	0
																																		5HZ60	1.261	0.432	0.049	0					C60	158.3	5HZ60	165.7	7.7	7.4	0
																																10HZ90	2.258	C60	1.681	0.852	0.469	0.42	0				D60	158.0	10HZ60	204.7	46.7	46.4	39
																																15HZ90	0.999	15HZ60	2.452	1.623	1.24	1.191	0.771	0					15HZ60	370.2	212.2	211.9	204.5
																																5HZ90	1.453			15HZ90	5HZ90	C90	D90	10HZ90						Dur	C90	5HZ90	15HZ90
																																C90	1.681			0.999	1.453	1.681	2.202	2.258			10HZ90	364.3	Mag		158.3	195.2	221.6
																																D90	2.202	15HZ90	0.999	0							15HZ90	221.6	C90	158.3	0
																																		5HZ90	1.453	0.454	0						5HZ90	195.2	5HZ90	195.2	36.9	0
																																		C90	1.681	0.682	0.228	0					C90	158.3	15HZ90	221.6	63.3	26.4	0
																																		D90	2.202	1.203	0.749	0.521	0				D90	221.7	D90	221.7	63.4	26.5	0.1
																																		10HZ90	2.258	1.259	0.805	0.577	0.056						10HZ90	364.3	206	169.1	142.7
[truncated: 2 more columns]
